# Supplementary material for: Priming with LSD1 inhibitors promotes the persistence and antitumor effect of adoptively transferred T cells
Source: Nat Commun. 2024 May 21;15:4327. doi: 10.1038/s41467-024-48607-4 (PMC11109160; doi:10.1038/s41467-024-48607-4)
Supplement: Supplementary file 4 — Source Data [file 41467_2024_48607_MOESM4_ESM.xlsx]

## Sheet: Fig1e-i
Figure 1e
		Veh			GSK
	%IL2+ cells	13.6	9.15	8.8	29.8	24.4	24.7
	IL2 MFI	270	221	212	428	362	366
	%TNFα+ cells	79.1	72.8	75.7	89	82.9	85.2
	TNFα MFI	4989	3941	4265	8827	7724	8051
	%IFNγ+ cells	98	96.5	95.3	98	95.4	97.1
	IFNγ MFI	52385	41635	40685	82378	69735	70451
Figure 1f
		Veh			GSK
	GZMB MFI	2653	2677	2775	3117	2525	2700
Figure 1g
		Veh			GSK
	PD1 MFI	2973	2957	3075	1167	1208	1216
	TIM3 MFI	1169	1290	1241	1282	1276	1108
	CD39 MFI	1812	1717	1874	1197	1250	1074
Figure 1h
		Veh			GSK
	SLAMF6 MFI	354	344	373	550	599	643
Figure 1i
		Veh			GSK
	%CD44+CD62L+ cells	15.9	15.3	16.3	75.4	73.2	74.1

## Sheet: Fig3a-c
Figure 3a
	α-CD28	α-CD3	PD1 MFI
	2	1	2793	2690	2890
	2	2	3674	3474	3874
	2	5	5394	5100	5500
Figure 3b
		Veh			GSK
	PD1 MFI	98.2	92.6	116	71.8	91.3	65.4
Figure 3c
		Veh (D0-8)			GSK (D0-8)			GSK (D4-8)
	PD1 MFI	521	586	529	244	247	236	987	1032	949
	TIM3 MFI	499	546	529	249	314	278	711	902	703
	CD39 MFI	2765	2831	2994	2130	2156	2025	2904	3208	3195
	SLAMF6 MFI	576	540	590	1004	941	910	1216	1209	1220

## Sheet: Fig 3d, e
Figure 3d											Figure 3e
													Mock			4OHT-A			4OHT-E
												PD1 MFI	2849	2953	3002	1968	1950	1856	2806	2822	2742
												TIM3 MFI	2320	2615	2475	1553	1817	1462	2487	2387	2660
												CD39 MFI	1215	1313	1243	1058	1242	1010	1261	1221	1361

## Sheet: Fig 3f
Figure 3f
			Time(seconds)	Veh			GSK
			1	61381.5	58121.1	78757.3	63424.8	65372.8	67066.4
			2	59279.1	59334.4	79920.4	61298.7	66987.7	71688.3
			3	60040	57276.4	78618.3	63830.7	62824.9	66176.3
			4	61067	54779.8	77704.8	68176.1	67781.4	73585.2
			5	58562.4	59355.9	76998.9	59476.4	68194.4	71854.5
			6	61815.5	57885.1	76584.9	66842.6	61347.8	64233.4
			7	60507.2	59169.3	73613.1	60801.4	66332.1	69629.8
			8	63165.5	57823.3	72304.3	58220.3	61950.2	67529.6
			9	63047.3	54950.2	76163	59063.1	62083.9	74772.9
			10	63547.5	59997.2	70578.6	65583.2	57090.9	70282.4
			11	64423.8	58839.6	73679.8	59236.8	59842	64487.6
			12	63942.7	56359.5	78830.5	59276.8	65333.7	66224.7
			13	57422.3	52525.4	77983.4	62136	57432.8	79217.7
			14	61600.2	57960.9	77460.7	64597.2	62231.6	69145
			15	58872.4	57258.9	70523.7	58601.6	62670.8	67598.4
			16	61691.2	58775.9	69677.1	62264.4	60231.3	70201.2
			17	57161.1	53424.7	73626.1	64003.1	63582.6	58773.2
			18	62813.7	54780	71855.7	61562.5	65030.9	63735
			19	60829.4	56236.3	73010.3	65862.6	65320.7	66623.2
			20	57036.2	53910.1	73932	63247.4	59211.9	75238.5
			21	58638.3	56493	72639.8	62147.1	62305.8	65939.5
			22	64898.8	56283.8	76243.7	57789.3	64547	61401.7
			23	59753.2	60182.8	80507	67709.6	64323.7	66181.5
			24	55602.3	54104.1	78640		63184.2	60426.6
			25		51984.8			54508.5	58654.1
			50		55868.8			65996.1
			51		58333.9			66454.7	70869.8
			52		63154.7			64538.5	60800
			53		54284.8			60385.1	62666.3
			54		54853.6	71057.1		64506.7	67293
			55		54005.9	77592		64108.8	68066
			56		54294.8	73794.9		64646.3	66003.7
			57		51687.9	73892.7		63509.2	65212.6
			58		54312.7	75630.4		63010.4	65590.7
			59		52308.6	73969.4	61824.6	66175.6	62170.6
			60		55004.6	72111.7	62283.6	61530.9	67462.9
			61		54476.1	72444.4	58610.5	56619.3	67839.8
			62		57195.8	70696.5	64000.4	58992	67758.4
			63		55061.6	72398.4	60227.5	65800.8	63329
			64		51472.6	74767.1	59467.2	64704.6	68220.6
			65		55892.7	68685.2	64215.9	59022.3	62786.4
			66		54393.7	69568.1	59093.8	61250.3	66798.4
			67		54561	70674.8	58746.8	60376.4	72291.6
			68		53320.2	74866.9	57462	57014.4	66111.3
			69		49521	71762.2	60692	58221	64620.4
			70		53588.8	74395.3	65791.8	61017.4	69249
			71		52562.4	71644.1	60459.4	61064.1	65638.7
			72		55214.5	72007.1	61892.9	62101.2	59510.6
			73	57718.5	53810.3	72931.5	61096.2	62695.9	66356.2
			74	60415.7	61999.8	73769.2	58397.1	82228.2	64788.5
			75	60615.9		71906.5	58791
			76	62056.5		72104.8	60445.6
			77	58884.3		71081.2	56722.1
			78	59285			65903.2
			79	61545.9			63036.3
			80	60287.5			63003.8
			81	58648.4
			82	59848.1
			83	61039.4
			84	61344.4
			85	62648.9
			86	61440.2
			87	62777
			88	58322.8
			89	59529.8
			90	60334.5
			91	58761.2
			92	56820.8
			93	63614.5
			94	58133.7
			95	61830.8
			96	51894.9
			97
			98
			99
			100
			101
			102
			103
			104		107041
			105		102871			103538
			106		99793.6			122047	150078
			107		93992.3			120030	131096
			108		108641			109920	127584
			109		102973	129375		118844	140148
			110		103412	137610		116580	126264
			111		95201.8	127263		110180	124979
			112		102494	140547		113011	126896
			113		102599	136745		125035	127513
			114		100221	137934		124284	138733
			115		98990.7	129370		130820	138917
			116		98148.6	131397		121389	116262
			117		100551	142992		113492	126612
			118		100873	129182		117121	131702
			119		97468.4	147296	103677	119657	132103
			120		99322.6	141573	105463	116446	118500
			121		93524.7	147364	101786	124467	137455
			122		101025	143090	107592	118978	124171
			123		95497.7	140367	109148	120065	127381
			124		98697.3	140680	111522	113434	130960
			125	111813	100165	131816	118405	112815	127856
			126	106711	93378.5	135788	111742	118917	124130
			127	104346	94152.7	145100	112005	113990	124800
			128	105325	94396.9	137014	106908	129554	126359
			129	113911	94111	133657	102020	117462	123543
			130	106808	93489.9	131889	106114	109474	133011
			131	105633	98479.2	142551	113281	115896	123987
			132	110629	94099.4	136705	110620	119310	120362
			133	109181	97733.6	141920	100941	112427	121573
			134	107011	89007.6	139433	109683	124126	128126
			135	115857	90127.1	138039	94469.4	115487	127801
			136	115782	95385.5	135100	101846	115528	127791
			137	117386	93879.7	140548	100048	113373	126126
			138	108812	89944.7	131112	102166	116162	108751
			139	111570	93151.9	128169	107423	111616	121002
			140	114486	92687.8	131351	102189	108814	132514
			141	116256	94139.8	140714	96206.2	106442	112211
			142	115709	100847	130196	109387	107301	114471
			143	114151	86015.9	130818	99798.1	116452	127518
			144	114396	83651	134415	101387	117218	128499
			145	120189	93471.6	138003	106950	118317	112021
			146	113722	89737.1	131011	96889.4	108432	131516
			147	109476	87759.3	134160	102579	107861	116194
			148	105417	91811.9	138448	95752.7	116307	124177
			149	118771	97813.6	133237	106374	114560	132678
			150	107519	95247.5	129910	100086	110110	122401
			151	118999	89042.9	128944	99920.9	114596	114260
			152	112166	87315.1	130541	94837.4	113266	139553
			153	113543	101118	129676	90743.8	111175	127055
			154	113303	91759.4	136634	100028	104425	115644
			155	113765	92464.4	131613	104061	117472	124143
			156	115052	88296.4	132894	93622.5	111136	124696
			157	112263	86866.1	126779	99785.6	108900	120215
			158	112865	86947	125806	94771.5	108669	123925
			159	111530	86209.2	133970	97253.6	109421	126855
			160	108403	88237.1	126107	102070	105380	122364
			161	102460	91508.4	134185	89330.2	113746	115752
			162	112329	88431.6	133779	94842.1	98958.5	125211
			163	108837	86529	140664	97488.2	101145	122522
			164	107851	93344.8	127448	103481	109983	114515
			165	102243	86572.4	124165	98281.2	108071	121138
			166	110791	83119.4	131044	104847	109306	109777
			167	109360	86775.7	135828	88214.1	114060	122757
			168	106251	86069.8	132761	101525	107191	122829
			169	107696	94585	130765	99673.6	113658	121855
			170	107850	85557.8	126897	97096.1	97998.6	107100
			170	106636	89670.5	122061	101237	122860	115846
			171	106483	86697.3	123551	95658.1	104810	124322
			172	103741	86807.3	121614	103614	103506	117119
			173	100643	88666.2	132494	100049	111613	119225
			174	106544	90406.6	125474	98822.7	108424	112541
			175	108509	83629.5	129143	103160	101234	125245
			176	110109	89094.4	124155	91504	110201	122126
			177	103406	88042.7	130540	100873	112764	108632
			178	107575	86889.9	130748	96247.3	107571	118399
			179	107048	85084.9	124009	97619.6	105830	114187
			180	105741	85036.1	123289	95597.1	100570	112528
			181	100235	89051.2	126094	89789.3	98081.2	129046
			182	101456	89963.6	128102	88381.1	122242	105656
			183	100455	87006.9	131880	94010.4	105354	103920
			184	100699	87353.3	122534	96784.6	97073.1	125638
			185	104715	85260.1	115316	90427.8	104460	113946
			186	100900	89856.7	123143	103754	97363.5	111678
			187	97999.8	88349.4	124088	96499.4	108864	102812
			188	105681	83226.6	127457	90650.8	99619.9	106772
			189	112855	89551.4	129198	94589.5	92808.4	107862
			190	106096	88408.3	123183	102779	108561	120599
			191	104259	85420	116928	94856	98860.9	104706
			192	100520	89853	125729	86883.7	93190.9	124588
			193	104580	88263.1	124648	95356.9	99434.3	100065
			194	101696	86959.4	126344	98596.7	105208	112609
			195	104265	83835.8	127243	84533.3	93190.2	104236
			196	101162	82551.2	124111	90223.3	99198.9	102921
			197	103884	89797	115888	89222.6	102932	111649
			198	99493.7	89257.9	121433	89686	104511	110938
			199	100776	84970	120607	103219	103284	114642
			200	100871	87680.7	121699	87665.7	94847.9	109306
			201	101972	93065.9	115562	97039.9	103685	117917
			202	103858	86894.7	118574	99652	92575	117132
			203	105597	89403.6	118058	94848.9	104447	98419.3
			204	96335.4	87281.9	116583	89427.2	90133.9	101630
			205	99448.8	85002.1	121654	88627	106185	114883
			206	104135	80973.8	116612	95623.6	98310.7	115152
			207	96528.5	83798.1	127808	96749.8	98460.1	103737
			208	99954.1	82312.1	115161	92391.6	101900	133055
			209	100841	81024.2	125001	94327.6	104638	124034
			210	100512	82643.8	119689	85074.3	94508.7	109086
			211	99878.8	83174.7	116573	95252.7	94556.4	101255
			212	96661.3	91528.4	121047	86748	98730.6	116626
			213	99729.9	77769	127521	88475	103054	109601
			214	101342	84656	123205	83187.6	91818.5	99614.3
			215	101732	84250.4	116861	93657	90982	113267
			216	103141	93496.3	123491	94169.9	95031.7	111580
			217	104937	80189.3	123416	91575.3	94853.4	116241
			218	98089.4	87285.5	116230	90119.4	107371	110955
			219	105544	79326.8	119386	88758.1	94680.3	109872
			220	101142	79876.7	114902	88794.2	104273	103134
			221	100050	86261.7	114330	85671.8	106060	97619.7
			222	100676	78046	122084	88685.7	95831.3	110458
			223	95954.5	82988.5	121200	88868.5	94562	109814
			224	104553	84601.7	114148	92989.8	97111.5	111968
			225	99452.9	81713.2	128508	92727.8	98110.7	102629
			226	96456.3	78752.3	117481	86312.7	94760.9	109736
			227	98616	78251.1	114305	88743.6	100298	105080
			228	100454	92733.1	128544	88372.9	102178	121401
			229	91864.9	90876.1	114226	86639.1	101358	110970
			230	96011.9	84633.4	121178	89649.1	100226	108929
			231	96185.1	79198.4	124335	90944.7	91171.8	109196
			232	93652.2	81841.3	120643	91796.4	94402.2	100268
			233	95138.9	79599.9	114187	96501	104930	118283
			234	103500	82245.6	113564	98919	104560	100635
			235	94278.1	84366	124754	84285.9	91241.7	106434
			236	100447	87920.2	113093	86186.3	96591.1	103996
			237	96753.9	82132.5	119508	88127.9	90259.5	107668
			238	100828	83811.2	113590	97885.7	92695.8	106707
			239	97992.4	85890.5	115434	86425.3	110139	105567
			240	96159.8	83967.5	112189	87522.4	84879	110218
			241	97990.6	81736.3	123822	90132.6	85706.2	102408
			242	97956	82153.2	117334	96301.7	99787.7	106009
			243	96760.3	84434.1	119799	81965.8	93936.4	116586
			244	97712.8	82295.7	121031	88351	89926.9	110737
			245	100898	83396.6	114904	85252.3	91680.5	103448
			246	100090	85632.8	115213	82492.7	104553	108052
			247	94240.5	80048.7	109902	88757.6	97150.3	96551.4
			248	102669	82887.7	118504	87665.9	96321.9	95659.1
			249	93528.2	82190.2	114787	89738.3	93241.7	106805
			250	97041.8	81619.9	108088	83953.7	87775.5	101670
			251	93923.8	82110.4	119292	90427.9	90551.3	106317
			252	97343	81583.6	115509	87222	100769	104418
			253	93936.3	89199.1	114914	80764.5	100936	103238
			254	99967.2	80917.1	117980	87119.7	90532.3	104786
			255	98030.9	83033	116924	80465	85998.5	104428
			256	98242.8	77549.7	118167	92103.8	97069.9	106026
			257	94977.8	78241.5	117792	86472.4	90178.8	108273
			258	95557	82547.6	117001	89183.4	107707	106900
			259	95237.2	82435.2	111702	89514.4	90653.9	109574
			260	99666.2	77169.3	115599	82011.4	96163.1	105972
			261	94497.6	87772.1	118851	86506.9	88385.7	98483.7
			262	90497.6	78260.4	114827	95237.3	90355.6	115572
			263	100012	81142.7	116932	89644.8	86039.9	106774
			264	98351.4	81910.9	119413	88099.5	91123.5	105711
			265	95553.6	79543.1	113618	85924.6	96390.8	106660
			266	90038.1	84240	117654	83859.5	85786.4	90928.8
			267	98899	82786.3	125368	92885.5	90991.9	105920
			268	94120.2	83229.8	114230	87770.5	97060	104826
			269	94007.7	79033.8	119140	85841.8	93959.5	116910
			270	96005.4	78996.8	112587	87332.6	93472.9	105761
			271	94359	84102.6	111622	84323.3	94424.8	113658
			272	90760.6	78045.6	120040	80945.8	92906.3	118534
			273	96057.9	82610.9	111375	89121.4	96855.9	99464.1
			274	98169.4	85020.2	115629	87037.9	93674	95197.1
			275	97159.5	82010.8	121246	82697.3	103430	112705
			276	100755	79143.8	117113	96783.4	95888.1	102040
			277	91827.3	80645.5	111890	99320.9	91045.9	108365
			278	95521.9	84133	111854	90282.2	90797.8	108282
			279	98759.8	83201.2	115136	89145.6	100186	109668
			280	98559.2	83305	119259	98040.4	99778.4	102539
			281	91773.8	79920.4	114286	82762.8	95645.7	107686
			282	102497	78863.6	113240	94799.4	95530	100732
			283	93893.9	77125.9	116746	86565.6	100671	119120
			284	97687.4	84324	113457	79970.9	87304.4	102503
			285	93133.4	76446.5	117069	86298.7	89885.2	115960
			286	91872.1	79538.1	112377	88231.1	97627.9	103948
			287	89879.6	79997.5	108730	84643.3	95458.6	110739
			288	93591.7	85889.2	112575	83121.4	91783.1	115626
			289	94043.3	79212.7	111192	86594.6	90641.4	108747
			290	93156.6	78034.6	120603	85486.4	83569.1	99932.2
			291	89402.9	82872.5	111794	91580	89574	103133
			292	92524	80418.9	112930	87653.2	98266.2	105781
			293	90408.1	80902	113033	83722	91123.1	99268.3
			294	93298.6	81913.9	115415	83372.7	101728	107700
			295	90716.9	78013.3	114916	89756.6	99914.1	104988
			296	88672.8	81737.3	113838	96260.4	87653.8	105312
			297	91025	78766.4	105471	90823.4	91516.3	110058
			298	95233.8	80992.6	116952	86346.6	102273	104138
			299	94380.3	76121.8	113538	87846.7	93578.9	113572
			300	91950.4	82619.7	90068	103819

## Sheet: Fig 3g-i
Figure 3g
			Veh			GSK
		CD44 MFI	6094	6643	6593	7980	8126	6720
Figure 3h
				PD1 MFI
		IL-2	20	4446	4486	4406
			50	8578	8508	8648
			100	9434	9334	9534
			200	9510	9420	9600
Figure 3i
			Mock			anti-IL2			Tofacitinib
		PD1 MFI	2011	2056	2157	927	986	943	853	810	725

## Sheet: Fig 3j
Figure 3j

## Sheet: Fig 3k,l,n,o
Figure 3k
			Veh		GSK
	PD1 MFI	DMSO	4024	3915	2569	2656
		Tofa	1694	1631	1678	1699
	SLAMF6 MFI	DMSO	2354	2322	4037	3914
		Tofa	4912	4761	7227	7036
Figure 3l
			Veh			GSK
	PD1 MFI	Stat5f/f	6789	6890	6690	4926	4816	4900
		Stat5cKO	4470	4300	4400	3995	4010	4106
	SLAMF6 MFI	Stat5f/f	403	450	420	680	700	721
		Stat5cKO	385	400	430	804	820	840
Figure 3n
			Veh			GSK
		EOMES MFI	6393	5065	5764	10066	9381	9054
Figure 3o
			sgScr + Veh			sgScr + GSK			sgEOMES + Veh			sgEOMES + GSK
		PD1 MFI	267	246	220	81.1	90.6	95.3	932	999	1040	737	719	708

## Sheet: Fig 3m
Figure 3m

## Sheet: Fig 4 b-h, j-l
Figure 4b
		Teff_D10_Veh			Teff_D10_GSK			Tex_D10_Veh			Tex_D10_GSK
	PD1 MFI	2648	2348	2763	533	542	570	48125	53497	53988	33209	33866	35051
Figure 4c
		Teff_D10_Veh			Teff_D10_GSK			Tex_D10_Veh			Tex_D10_GSK
	TIM3 MFI	2697	3343	3341	1293	1135	1392	16898	18233	17939	16190	18468	15302
Figure 4d
		Teff_D10_Veh			Teff_D10_GSK			Tex_D10_Veh			Tex_D10_GSK
	CD39 MFI	2236	2446	2481	1482	1252	1487	8039	8401	7783	2201	2498	2172
Figure 4e
		Teff_D10_Veh			Teff_D10_GSK			Tex_D10_Veh			Tex_D10_GSK
	%TIM3+CD39+	45.1	49.6	49.5	15.3	14.4	16.5	96.7	97.6	97.6	62.6	65.3	64.5
Figure 4f
		Teff_D10_Veh			Teff_D10_GSK			Tex_D10_Veh			Tex_D10_GSK
	%TNFα+IFNγ+	81.4	83.6	84.3	81.7	81.7	81.8	17.5	16.7	15.5	69.4	69.3	69.8
	TNFα MFI	3118	3399	3594	4718	4891	5018	822	760	689	6030	5799	6400
	IFNγ MFI	22344	28615	26812	23676	26425	25958	26814	26629	23639	59329	56386	62332
Figure 4g
		E/T	veh				GSK
	Relative Survival B16-OVA	0:1	0.827594	1.1853	1.29107	0.696035	0.881386	1.01742	0.863077	1.23811
		1:4	1.31696	0.86544	0.975588	1.1509	0.877449	0.876858	0.79998	0.960429
		1:2	1.06024	1.04489	1.0376	1.10542	0.954622	0.711684	0.644059	0.857171
		1:1	1.03573	0.989664	1.24599	0.870066	0.665814	0.567969	0.550842	0.824884
		4:1	0.749089	0.780096	0.811497	0.881583	0.389999	0.522296	0.407225	0.537553
Figure 4h
		Teff_D10_Veh			Teff_D10_GSK			Tex_D10_Veh			Tex_D10_GSK
	%CD62L+CD25+	16.5	12.8	12	46.7	41	38.7	5.04	3.95	3.77	27.7	27.6	27.6
Figure 4j
		OT1ex_Veh			OT1ex_GSK
	%TIM3+CD39+	72.5	75.8	75.9	55.8	58.2	47.8
	CD39 MFI	5278	5823	6071	4256	4435	3037
	TIM3 MFI	2977	3546	3663	2280	2496	1633
Figure 4k
		OT1ex_Veh			OT1ex_GSK
	TNFα MFI	8682	10038	9435	16193	18274	11995
	IFNγ MFI	46869	51356	50217	56887	53585	44575
	IL2 MFI	507	532	548	825	900	721
	%IL2+TNFα+	11.1	12.2	13.3	28.4	28.5	23.4
Figure 4l
		OT1ex_Veh			OT1ex_GSK
	%CD44+CD62L+	12.5	11.8	9.57	39.8	35.4	46

## Sheet: Fig 5a-d, e-n
Figure 5a
	Days post tumor injection	PBS(n=6)						OT1 Veh(n=6)						OT1 GSK(n=6)
	0	0	0	0	0	0	0	0	0	0	0	0	0	0	0	0	0	0	0
	7	13.5	16.896	13.5	0.5	0.5	0.5	37.044	15.36	13.5	13.5	13.5	0.5	13.95	15.376	13.5	14.4	0.5	0.5
	9	43.2	30.42	16.82	39.7535	13.5	0.5	57.7125	43.56	30.42	21.142	23.328	0.5	43.56	35.301	23.976	20.25	27.436	21.4375
	12	289.858	77.234	43.56	71.656	27.436	48.668	166.887	59.904	61.2255	51.2705	26.011	30.42	68.77	49.726	46.575	43.56	40.678	19.652
	14	473.85	172.98	60.025	48.9985	53.621	57.168	176.157	86.2125	74.36	111.6	44	57.6	91.854	115.351	97.686	89.7345	17.408	19.652
	16	830.053	571.392	139.425	104.43	101.92	83.025	176.4	210.7	173.95	399.384	152.626	45.387	173.225	181.3	204.161	164.714	29.6595	37.044
	18	1264.72	325.494	225.264	244	159.744	172.31	197.173	688.176	289.338	534.668	323.783	104.832	290.228	456.337	183.75	152.626	67.626	47.628
	20	1675.87	984.375	883.3	567.84	644.516	452.709	231.231	793.5	332.8	1201.27	760.438	349.811	529	840.95	369.8	259.2	63.75	127.008
	22	2457.6	1245.82	821.362	535.553	754.874	1199.33	555	1696.84	402.178	1216.8	1598.7	596.232	786.5	1081.66	211.42	368.55	134.54	143.65
Figure 5b
	Days post tumor injection	PBS	OTI Veh	OT1 GSK
	22	1
	23	1
	24	1
	24	1
	25	1
	25	1
	24		1
	24		1
	25		1
	25		1
	26		1
	26		1
	27			1
	28			1
	28			1
	31			1
	38			0
	38			0
Figure 5c
	Days post tumor injection	PBS						OT1 Veh						OT1 GSK						OT1 ORY
	0	0	0	0	0	0	0	0	0	0	0	0	0	0	0	0	0	0	0	0	0	0	0	0	0
	6	214.245	81.5285	65	59.904	228.152	133.12	161.792	89.376	73.75	59.976	222.95	133.848	128.335	60.025	77.5	89.376	29.6595	197.173	94.5	126.852	48.668	56.448	42.592	228.152
	8	296.911	30.42	46.575	30.324	104.43	139.264	54.6325	48.6	32.8	34.4	75.843	80.19	81.25	30.42	36.8	25.725	90.75	75	4	61.056	51.9115	25.3265	25.3265	172.827
	10	527.436	113.5	81.12	100	480.298	180.32	138.384	202.176	49.726	133.2	103.488	194.122	27.436	114.464	68.77	94.221	0.5	37.926	37.044	145.926	48.668	0.5	48.668	238.464
	12	713.5	227.436	120.787	253.995	672.525	240.318	282.123	310.675	74.1285	243.682	289.858	400.207	56.448	137.216	114.464	145.926	0.5	80.19	75.712	225.264	67.626	0.5	130.696	395.686
	14	928.158	368.75	306.562	444.506	1512.55	566.51	639.032	617.16	165.528	645.048	686.07	720.374	158.4	230.688	240.1	304.2	0.5	107.217	146.461	419.71	169.2	0.5	215.6	871.2
	16	1335.3	531.231	765.184	784.216	2393.6	750	1190.72	1189.52	275.699	1400.57	1245.46	810.337	151.25	555.038	364.135	564.062	0.5	354.784	577.6	582.624	298.424	0.5	274.443	1112.9
	18	1537.93	1331.78	1278.49	1216.29		1552.09	2102.5	1316.22	502.2	1450.4	1584.32	1156.25	260.362	1060.94	545.928	784	0.5	677.6	556.325	1056.77	419.71	0.5	677.6	1429.75
Figure 5d
	Days post tumor injection	PBS	OT1 Veh	OT1 GSK	OT1 ORY1001
	16	1
	22	1
	24	1
	24	1
	26	1
	26	1
	18		1
	24		1
	24		1
	24		1
	24		1
	26		1
	24			1
	28			1
	32			1
	34			1
	36			1
	40			0
	24				1
	28				1
	32				1
	36				1
	38				1
	40				0
Figure 5e
		OT1 Veh			OT1 GSK
	%OT1 in CD8+ TILs	13.8	25.8	21	39.5	52.1	60.8
Figure 5f
		OT1 Veh			OT1 GSK
	%PD1+ in OT1 TILs	86.2	69.2	67.6	40.8	37.2	41.5
	PD1 MFI of OT1 TILs	6142	3856	3809	1693	1428	1485
Figure 5g
		OT1 Veh			OT1 GSK
	%CD39+ in OT1 TILs	65.2	67.2	67.2	57.5	55.8	56.6
	CD39+ MFI of OT1 TILs	1249	1435	1461	1140	1062	1060
Figure 5h
		OT1 Veh			OT1 GSK
	%TIM3+ in OT1 TILs	39.3	34.4	37.8	44.9	37.3	47.2
	TIM3 MFI of OT1 TILs	1183	927	1058	1216	1015	1289
Figure 5i
		OT1 Veh			OT1 GSK
	%CD44+CD62L+ in OT1 TILs	5.24	6.32	6.14	8.7	13.3	9.59
Figure 5j
	Days post tumor injection	PBS + Isotype (n=6)						OT1 Veh + Isotype (n=6)						OT1 GSK+ Isotype (n=6)						PBS + α-PD-1 (n=6)						OT1 Veh + α-PD-1 (n=6)						OT1 GSK + α-PD-1 (n=6)
	0	0	0	0	0	0	0	0	0	0	0	0	0	0	0	0	0	0	0	0	0	0	0	0	0	0	0	0	0	0	0	0	0	0	0	0	0
	10	22.5	157.696	18	189.486	135.816	13.95	13.5	17.1	36.1415	117.212	109.8	145.8	18	22.5	22.05	113.4	81.25	141.537	32.1715	71.25	67.5	14.4	109.33	48.6	13.5	40	77.064	77.064	180.224	117.212	152.1	36	32.8	432.45	75.429	32
	13	48	419.71	71.25	511.488	278.842	40	49.6125	17.1	86.4	695.75	117	310.284	18	19.8	20.25	149.988	105.593	262.4	57.434	178.024	88.434	90.75	313.992	181.3	20.25	254.947	36.8	15.75	328.738	149.988	159.359	21.386	48.6	269.001	66.25	13.5
	15	192.238	881.368	194.35	1267.5	1421	320	129.6	40	318.291	937.692	530.55	740.096	56.3295	141.537	133.12	227.254	237.16	396.9	124.2	310.464	289.132	138.6	474.624	197.173	99.825	440.128	57.6	13.5	475.398	612.06	189.584	43.56	57.6	246.42	78.416	71.656
	17	292.801	1239.76	290.304	1631.85	1753.88	369.82	238.05	405	445.5	1024.87	816.608	1148.23	120.933	168.338	189.216	336.518	176.4	133.75	134.54	266.45	359.856	188.65	610.018	228.152	71.656	688.5	89.376	100	475.398	495.532	190.782	84.5325	67.626	352.8	120.933	56.074
	19	1104.66	2455.49	799.312		2370.82	1066.6	600	505.141	1048.38	1248.08	1368.9	2314.12	299.88	552.23	629.856	584.325	428.125	506.25	405	445.5	655.452	364.5	646.07	393.576	320	1316.22	214.245	405	480.2	500.976	225.504	151.552	87.88	406.272	114.464	59.248
	21													289.338	968.832	864	793.904	556.972	1194.01	214.243	559.836	958.986	1064.96	1324.8	470.596	853.05	1894.88	194.508	327.652	499.851	1845.5	320.339	259.2	292.494	449.748	158.438	68.75
Figure 5k
	Days post tumor injection	PBS + Isotype	OT1 Veh + Isotype	OT1 GSK+ Isotype	PBS + α-PD-1	OT1 Veh + α-PD-1	OT1 GSK + α-PD-1
	24	1
	19	1
	23	1
	19	1
	19	1
	24	1
	25		1
	25		1
	25		1
	21		1
	21		1
	19		1
	32			0
	23			1
	23			1
	25			1
	27			1
	25			1
	27				1
	25				1
	24				1
	24				1
	26				1
	27				1
	22					1
	23					1
	26					1
	26					1
	26					1
	23					1
	27						1
	27						1
	32						0
	32						0
	32						0
	32						0
Figure 5l
	Days post tumor injection	PBS (n=6)						no 4-OHT (n=5)					4-OHT at Activation (n=6)						4-OHT at Expansion (n=6)
	0	0	0	0	0	0	0	0	0	0	0	0	0	0	0	0	0	0	0	0	0	0	0	0
	9	18.5	36.1	14.9	21.4	17.6	32	18	15.8	18	36	18	13.5	24.5	13.5	21.4	32	32	18	20.3	75	37.8	18	32.8
	12	101.9	617.4	97.2	56.4	52.9	45.6	71.7	90.9	45.5	80.2	63.8	15.9	67.5	13.5	18	37.8	33.6	105.1	114.9	105.1	49.6	36	32.8
	15	151.6	1168.4	252	50.6	314.3	108	242.6	359.9	77.2	175.7	133.1	22.7	310	15.8	20.3	77.2	100.9	346.8	384.8	222.4	115.2	125	167.7
	18	551.7	1385.8	896.9	102.6	689.7	210.7	884.2	1405.7	213.8	451.3	490.1	32	428.5	14	13.5	252.8	169.9	1140.6	401.6	785	201.6	156.8	541
	20	1107	1912.5	2138.2	379.3	2275.3	438.9	1458	1576.6	1192.7	658.3	1697.3	75	1138.7	41.6	13.5	447	180	1839.7	441.8	2362	685.4	682.3	1149.3
Figure 5m
	Days post tumor injection	PBS (n=6)						OT1 Veh (n=6)						OT1 GSK D0–2 (n=7)							OT1 GSK D0–4 (n=8)								OT1 GSK D0–6 (n=8)
	0	0	0	0	0	0	0	0	0	0	0	0	0	0	0	0	0	0	0	0	0	0	0	0	0	0	0	0	0	0	0	0	0	0	0	0
	10	67.626	84.7	94.221	108	122.51	13.5	46.575	60.025	92.597	99.238	202.18	13.5	42.592	53.016	75.712	71.424	122.4	40	32	53.016	94.221	94.221	139.43	32	40	40	32	75.843	94.221	87.725	94.08	173.95	40	62.5	62.5
	12	70.304	318.03	162.73	237.16	332.8	163.8	141.54	310.46	139.43	520.7	523.42	83.188	171.5	124.93	144.46	144.87	213.56	173.95	184.51	148.1	128.34	255.88	329.25	55.296	55.296	70.304	74.439	83.188	92.597	104.98	119.16	168.34	55.296	55.296	32
	14	294	1024.2	234.41	683.65	657.87	475.34	94.221	194.51	102.69	451.25	906.3	178.96	137.31	143.75	186.52	143.65	249.02	228.27	116.57	121.09	56.448	246.52	237.28	92.597	92.597	62.5	58.825	47.588	89.376	94.221	73.75	143.65	39.754	32	45.563
	16	335.01	1654	350.41	1140.6	1079	715	102.6	307.06	131.07	953.34	1073.3	296.35	108	150.38	189.22	145.93	235.47	227.81	75	215.47	102.69	296.35	380.93	70.227	186.62	62.5	32	98.784	152.63	127.06	131.07	175.71	45.563	32	13.5
	18	822.8	2341.4	713.9	2304	1613.3	1783.3	303.12	473.81	318.03	1451.6	1391.6	545	157.22	219.49	239.7	161.84	400.01	352.48	133.12	199.84	137.31	595.51	389.34	80.19	92.597	70.304	84.533	131.07	177.45	246.42	119.16	202.34	102.6	68.927	40
	20							405	800.81	827.9	2249.4	2271.6	907.92	513.81	275.68	433.66	307.06	535	556.61	208.25	681.17	143.75	702.46	689.98	119.16	82.866	73.008	70.304	194.51	406.27	643.55	295.86	338.69	67.626	63.75	99.238
	22													623.6	451.25	561.83	485.15	1428.8	821.52	485.15	1108.9	392	800.81	1556.1	199.58	181.68	90.75	124.65	445.5	740.77	763.9	428.69	555	124.65	171.5	220.32
Figure 5n
		Veh			GSK (D0–2)			GSK (D0–4)			GSK (D0–6)
	PD1 MFI	784	807	777	485	509	447	484	486	448	303	316	289
	SLAMF6 MFI	164	169	163	181	193	178	211	217	201	330	354	346
	%CD62L+	20.9	21.7	21.3	27.6	26.3	26.7	33.6	33.8	33.4	68	67.8	66.6

[truncated: 11 more sheets: Fig 5o,p, Fig 6 a-c, e-m, Fig7a-c, e-g, i, j, l-n, Fig S1a-c, Fig S1e-k, Fig S2, Fig S3, Fig S4, Fig S5, Fig S6, Fig S7]
